# Supplementary material for: Controversial Role of Transferrin in the Transport of Ruthenium Anticancer Drugs
Source: Biomolecules. 2022 Sep 18;12(9):1319. doi: 10.3390/biom12091319 (PMC9496346; doi:10.3390/biom12091319)
Supplement: Supplementary file 1 [file biomolecules-12-01319-s001.zip]

Archive with 1 entries (1 files):
- biomolecules-1890452-supplementary.pdf
